# Supplementary material for: Tumor-Promoting Activity and Proteomic Profiling of Cisplatin/Oxaliplatin-Derived DAMPs in Cholangiocarcinoma Cells
Source: Int J Mol Sci. 2022 Sep 11;23(18):10540. doi: 10.3390/ijms231810540 (PMC9502173; doi:10.3390/ijms231810540)
Supplement: Supplementary file 1 [file ijms-23-10540-s001.zip]

Archive with 1 entries (1 files):
- ijms-1880868-supplementary.pdf
